# Supplementary material for: Expression Pattern of the AB1-Gal4 Driver in Drosophila Third-Instar Larvae
Source: Int J Mol Sci. 2025 Apr 22;26(9):3923. doi: 10.3390/ijms26093923 (PMC12071433; doi:10.3390/ijms26093923)
Supplement: Supplementary file 1 [file ijms-26-03923-s001.zip]

Archive with 2 entries (2 files):
- ijms-3584700-Supplementary File S1.pdf
- ijms-3584700-supplementary.pdf
